# Supplementary material for: S100A11 activates the pentose phosphate pathway to induce malignant biological behaviour of pancreatic ductal adenocarcinoma
Source: Cell Death Dis. 2022 Jun 25;13(6):568. doi: 10.1038/s41419-022-05004-3 (PMC9233679; doi:10.1038/s41419-022-05004-3)
Supplement: Supplementary file 1 — Supplementary data 1 [file 41419_2022_5004_MOESM1_ESM.xlsx]

## Sheet: diffrential proteins
Protein accession	Gene name	H/L Ratio	Regulated Type	Protein name	PEP	MW [kDa]	AASC [%]	MP	Intensity L	Intensity H
P15086	CPB1	0.217	Down	Carboxypeptidase B	0.00029539	47.367	4.3	2	1462200000	463550000
Q5W111	SPRYD7	0.292	Down	SPRY domain-containing protein 7	4.41e-05	21.666	15.3	2	87987000	42092000
P29401	TKT	0.346	Down	Transketolase	0	67.877	52.8	26	3239700000	1469300000
P52943	CRIP2	0.399	Down	Cysteine-rich protein 2	9.44e-143	22.492	44.7	8	4887500000	1737000000
Q14966	ZNF638	0.416	Down	Zinc finger protein 638	1.43e-16	220.62	3.9	5	15560000000	4099400000
O43474	KLF4	0.42	Down	Krueppel-like factor 4	7.27e-08	54.67	6.6	2	211510000	71240000
P52564	MAP2K6	0.426	Down	Dual specificity mitogen-activated protein kinase kinase 6	7.1e-29	37.492	31.4	6	698440000	357690000
P40855	PEX19	0.428	Down	Peroxisomal biogenesis factor 19	1.66e-10	32.806	14.7	3	664320000	249810000
Q4G176	ACSF3	0.431	Down	Acyl-CoA synthetase family member 3, mitochondrial	9.18e-06	64.129	4	2	362720000	115130000
Q9BWT7	CARD10	0.45	Down	Caspase recruitment domain-containing protein 10	0.00083065	115.93	1.7	2	69451000	38934000
Q15773	MLF2	0.461	Down	Myeloid leukemia factor 2	0.00063263	28.147	7.3	1	29486000	12655000
Q86TM6	SYVN1	0.47	Down	E3 ubiquitin-protein ligase synoviolin	0.00028522	67.684	3.7	2	46768000	40346000
P05187	ALPP;ALPPL2	0.472	Down	Alkaline phosphatase, placental type;Alkaline phosphatase, placental-like	1.87e-78	57.953	29.2	9	5344500000	2697000000
O75928	PIAS2;PIAS1	0.499	Down	E3 SUMO-protein ligase PIAS2;E3 SUMO-protein ligase PIAS1	9.42e-08	68.24	4.5	2	34331000	19621000
Q96EB1	ELP4	0.513	Down	Elongator complex protein 4	1.99e-23	46.587	4.2	1	20834000	8297700
Q9Y676	MRPS18B	0.523	Down	28S ribosomal protein S18b, mitochondrial	3.47e-21	29.395	6.6	1	82519000	44389000
Q99962	SH3GL2	0.523	Down	Endophilin-A1	5.69e-23	39.962	15.9	2	490170000	232700000
P0DMN0	SULT1A1	0.524	Down	Sulfotransferase 1A1	6.25e-10	34.196	15.3	3	33402000	12276000
Q8TE77	SSH3	0.526	Down	Protein phosphatase Slingshot homolog 3	1.52e-15	72.995	9	4	999770000	346690000
P02511	CRYAB	0.528	Down	Alpha-crystallin B chain	8.24e-29	20.159	21.1	2	107040000	80844000
Q99735	MGST2	0.528	Down	Microsomal glutathione S-transferase 2	3.18e-05	16.62	9.5	1	896320000	448600000
Q6ZSR9	YJ005	0.542	Down	Uncharacterized protein FLJ45252	0.0010422	37.976	5.1	1	39587000	20866000
O00115	DNASE2	0.544	Down	Deoxyribonuclease-2-alpha	7.9e-07	39.58	6.4	2	122870000	62692000
Q15813	TBCE	0.573	Down	Tubulin-specific chaperone E	8.33e-10	59.345	8.5	4	790770000	235650000		TKT
O43708	GSTZ1	0.582	Down	Maleylacetoacetate isomerase	5.5e-05	24.212	6.5	1	277450000	152800000
O14734	ACOT8	0.585	Down	Acyl-coenzyme A thioesterase 8	3.14e-06	35.914	12.2	2	54041000	28646000
Q8TDP1	RNASEH2C	0.586	Down	Ribonuclease H2 subunit C	1.82e-13	17.84	14.6	1	182930000	67805000
Q8TD19	NEK9	0.596	Down	Serine/threonine-protein kinase Nek9	4.92e-22	107.17	7	4	305430000	169770000
Q8IVF2	AHNAK2	0.598	Down	Protein AHNAK2	1.48e-102	616.62	18.7	28	7605600000	4081400000
Q96C19	EFHD2	0.6	Down	EF-hand domain-containing protein D2	1.63e-61	26.697	33.8	5	6023200000	3261200000
Q9H0W9	C11orf54	0.603	Down	Ester hydrolase C11orf54	3.23e-07	35.117	9.2	2	69445000	40191000
O95336	PGLS	0.607	Down	6-phosphogluconolactonase	8.73e-66	27.547	48.1	8	8079200000	5085800000
P50238	CRIP1	0.608	Down	Cysteine-rich protein 1	3.46e-68	8.5328	55.8	4	24370000000	14444000000
P32929	CTH	0.61	Down	Cystathionine gamma-lyase	4.18e-21	44.508	23.7	8	1505100000	748320000
P22570	FDXR	0.611	Down	NADPH:adrenodoxin oxidoreductase, mitochondrial	4.52e-11	53.836	10.4	4	106950000	74147000
O95167	NDUFA3	0.613	Down	NADH dehydrogenase [ubiquinone] 1 alpha subcomplex subunit 3	1.33e-05	9.2787	28.6	1	203770000	93943000
Q9UIJ7	AK3	0.616	Down	GTP:AMP phosphotransferase AK3, mitochondrial	1.54e-20	25.565	22.9	4	194700000	108340000
Q9Y2V2	CARHSP1	0.625	Down	Calcium-regulated heat stable protein 1	3.32e-14	15.892	31.3	3	192640000	109190000
P41214	EIF2D	0.628	Down	Eukaryotic translation initiation factor 2D	3.17e-08	64.706	12.3	4	143960000	113950000
Q99447	PCYT2	0.631	Down	Ethanolamine-phosphate cytidylyltransferase	4.45e-14	43.835	11.1	4	464250000	261310000
P02794	FTH1	0.633	Down	Ferritin heavy chain	1.12e-99	21.225	58.5	8	35929000000	20259000000
Q13442	PDAP1	0.637	Down	28 kDa heat- and acid-stable phosphoprotein	3.76e-06	20.63	12.7	2	96473000	89985000
P35520	CBS	0.639	Down	Cystathionine beta-synthase	1.44e-22	60.586	9.8	4	263220000	180560000
P16083	NQO2	0.639	Down	Ribosyldihydronicotinamide dehydrogenase [quinone]	6.7e-50	25.918	36.8	6	1909300000	1538600000
Q9Y624	F11R	0.642	Down	Junctional adhesion molecule A	6.43e-25	32.583	9.4	2	184250000	113450000
Q9BW92	TARS2	0.642	Down	Threonine--tRNA ligase, mitochondrial	5.56e-11	81.035	5.8	3	76199000	46988000
Q9C0E8	LNP	0.643	Down	Protein lunapark	0.00018144	47.739	5.1	2	59399000	33946000
P07203	GPX1	0.649	Down	Glutathione peroxidase 1	1.1e-26	22.106	38.9	6	1583300000	862170000
Q6P6C2	ALKBH5	0.65	Down	RNA demethylase ALKBH5	1.17e-26	44.255	7.4	1	78069000	46911000
P41223	BUD31	0.651	Down	Protein BUD31 homolog	1.85e-39	17	13.9	2	139410000	89323000
P30047	GCHFR	0.652	Down	GTP cyclohydrolase 1 feedback regulatory protein	5.05e-18	9.6981	48.8	2	431020000	700520000
Q9GZP9	DERL2	0.653	Down	Derlin-2	2.08e-46	27.567	12.6	2	102650000	70306000
Q9Y6I3	EPN1	0.654	Down	Epsin-1	1.53e-29	60.293	11.3	4	313780000	193610000
P02792	FTL	0.654	Down	Ferritin light chain	5.59e-24	20.019	28	3	1726600000	868420000
P51636	CAV2	0.663	Down	Caveolin-2	1.24e-18	18.291	21	2	200860000	102350000
Q86VN1	VPS36	0.666	Down	Vacuolar protein-sorting-associated protein 36	1.13e-12	43.816	13.2	4	185350000	83885000
Q9H098	FAM107B	1.502	Up	Protein FAM107B	6.52e-06	15.558	16	2	52051000	61642000
Q13823	GNL2	1.502	Up	Nucleolar GTP-binding protein 2	1.39e-24	83.654	10.1	7	849180000	983050000
Q68CZ2	TNS3	1.502	Up	Tensin-3	4.6e-36	155.26	6.4	5	189850000	244990000
Q9UDY8	MALT1	1.512	Up	Mucosa-associated lymphoid tissue lymphoma translocation protein 1	1.68e-13	92.271	6.2	4	158740000	59495000
Q9NYY8	FASTKD2	1.513	Up	FAST kinase domain-containing protein 2	9.08e-41	81.462	9.6	5	70029000	140260000
Q9BRX2	PELO	1.522	Up	Protein pelota homolog	6.01e-06	43.359	7	3	310760000	552960000
Q96QD9	FYTTD1	1.546	Up	UAP56-interacting factor	4.29e-20	35.818	8.5	2	105260000	119110000
Q15910	EZH2	1.549	Up	Histone-lysine N-methyltransferase EZH2	1.1e-09	85.362	4.4	2	28227000	36120000
Q8N6H7	ARFGAP2	1.576	Up	ADP-ribosylation factor GTPase-activating protein 2	4.28e-10	56.72	6	3	82349000	108370000
Q6NVY1	HIBCH	1.577	Up	3-hydroxyisobutyryl-CoA hydrolase, mitochondrial	7.01e-15	43.482	10.1	3	461170000	586360000
Q6DKI1	RPL7L1	1.587	Up	60S ribosomal protein L7-like 1	5.3e-19	28.661	19.1	4	1030700000	1415500000
Q9UH17	APOBEC3B;APOBEC3D	1.591	Up	DNA dC->dU-editing enzyme APOBEC-3B;DNA dC->dU-editing enzyme APOBEC-3D	1.89e-18	45.924	6.8	2	98965000	147510000
Q96T88	UHRF1	1.624	Up	E3 ubiquitin-protein ligase UHRF1	1.9e-41	89.813	21.3	12	958480000	1395100000
Q7Z3C6	ATG9A	1.634	Up	Autophagy-related protein 9A	7.89e-07	94.446	3	2	53043000	73015000
P83731	RPL24	1.663	Up	60S ribosomal protein L24	2.04e-13	17.779	25.5	4	7435400000	11212000000
P51784	USP11	1.7	Up	Ubiquitin carboxyl-terminal hydrolase 11	1.39e-10	109.82	6.2	3	74614000	94935000
Q8NB16	MLKL	1.701	Up	Mixed lineage kinase domain-like protein	3.68e-22	54.478	11.3	4	236400000	305350000
Q8NG11	TSPAN14	1.703	Up	Tetraspanin-14	6.08e-06	30.69	9.3	2	38127000	63050000
Q03405	PLAUR	1.719	Up	Urokinase plasminogen activator surface receptor	2.7e-69	36.978	26.3	5	453340000	723490000
Q96HR8	NAF1	1.721	Up	H/ACA ribonucleoprotein complex non-core subunit NAF1	5.57e-13	53.716	5.1	2	54289000	72532000
P46939	UTRN	1.762	Up	Utrophin	1.98e-05	394.46	1	3	32569000	46209000
Q14669	TRIP12	1.764	Up	E3 ubiquitin-protein ligase TRIP12	2.1e-16	220.43	1.6	3	93560000	149860000
Q15154	PCM1	1.776	Up	Pericentriolar material 1 protein	6.54e-20	228.53	2.8	4	68265000	77749000
Q9NRZ9	HELLS	1.789	Up	Lymphoid-specific helicase	2.1e-10	97.073	6.1	4	124470000	195750000
Q9BZX2	UCK2	1.791	Up	Uridine-cytidine kinase 2	5.31e-11	29.299	11.5	3	402400000	566030000
P08581	MET	1.806	Up	Hepatocyte growth factor receptor	9.73e-06	155.54	2.2	3	120390000	164080000
Q9Y3A2	UTP11L	1.865	Up	Probable U3 small nucleolar RNA-associated protein 11	0.00050514	30.446	4.3	1	76324000	131990000
Q8IUX1	TMEM126B	1.927	Up	Transmembrane protein 126B	0.0024785	25.943	6.1	1	77543000	129410000
O75506	HSBP1	1.968	Up	Heat shock factor-binding protein 1	2.3e-55	8.5435	25	1	120770000	214210000
Q9UK22	FBXO2	2.142	Up	F-box only protein 2	1.62e-11	33.327	15.5	3	133400000	182040000
Q03426	MVK	2.169	Up	Mevalonate kinase	9.78e-10	42.45	13.4	4	100560000	187370000
O15294	OGT	2.203	Up	UDP-N-acetylglucosamine--peptide N-acetylglucosaminyltransferase 110 kDa subunit	3.92e-37	116.92	10.8	8	952890000	1851000000
Q9Y320	TMX2	2.204	Up	Thioredoxin-related transmembrane protein 2	1.67e-08	34.037	6.8	2	259290000	489580000
Q9UBH6	XPR1	2.382	Up	Xenotropic and polytropic retrovirus receptor 1	1.97e-05	81.534	4.2	2	99298000	109380000
P06858	LPL	3.037	Up	Lipoprotein lipase	2.87e-06	53.162	3.6	1	27334000	54026000
Q01581	HMGCS1	3.191	Up	Hydroxymethylglutaryl-CoA synthase, cytoplasmic	8.68e-177	57.293	43.3	17	8215300000	20362000000
Q6DD87	ZNF787	3.311	Up	Zinc finger protein 787	3.99e-08	40.543	22.7	4	59542000	749330000
Q56VL3	OCIAD2	4.632	Up	OCIA domain-containing protein 2	0.00026185	16.953	12.3	2	26124000	95714000
Q15800	MSMO1	5.818	Up	Methylsterol monooxygenase 1	2.97e-13	35.215	8.9	2	50049000	175390000
