# Supplementary material for: S100A11 activates the pentose phosphate pathway to induce malignant biological behaviour of pancreatic ductal adenocarcinoma
Source: Cell Death Dis. 2022 Jun 25;13(6):568. doi: 10.1038/s41419-022-05004-3 (PMC9233679; doi:10.1038/s41419-022-05004-3)
Supplement: Supplementary file 2 — Supplementary data 2 [file 41419_2022_5004_MOESM2_ESM.xlsx]

## Sheet: S100A11binding protein
Accession	Protein names	Gene names	MW [kDa]	Sequence coverage (%)	# Unique Peptides	# Peptides
O14639	Actin-binding LIM protein 1	ABLIM1	87.6311	1.8	1	1
P63267	Actin, gamma-enteric smooth muscle	ACTG2	41.8498	17.02	1	5
O43707	Alpha-actinin-4	ACTN4	104.788	7.46	5	5
P55265	Double-stranded RNA-specific adenosine deaminase	ADAR	135.981	2.12	2	2
Q9UKV8	Protein argonaute-2	AGO2	97.1459	21.28	6	6
Q09666	Neuroblast differentiation-associated protein AHNAK	AHNAK	628.699	2.9	2	2
P42330	Aldo-keto reductase family 1 member C3	AKR1C3	36.8298	2.48	1	1
P02768	Albumin	ALB	69.3215	2.46	2	2
P50995	Annexin A11	ANXA11	54.3551	2.57	1	1
P07355	Annexin A2	ANXA2	38.5798	40.41	12	12
P20073	Annexin A7	ANXA7	52.7058	9.84	3	3
O95782	AP-2 complex subunit alpha-1	AP2A1	107.478	6.65	3	6
O94973	AP-2 complex subunit alpha-2	AP2A2	103.895	5.22	1	4
Q92993	Histone acetyltransferase KAT5	KAT5	58.582	10.46	7	7
P53680	AP-2 complex subunit sigma	AP2S1	17.0067	4.93	1	1
P18085	ADP-ribosylation factor 4	ARF4	20.4977	6.11	1	1
Q12797	Aspartyl/asparaginyl beta-hydroxylase	ASPH	85.8095	10.55	5	5
Q9NVI7	ATPase family AAA domain-containing protein 3A	ATAD3A	71.3247	4.73	3	3
O14983	Sarcoplasmic/endoplasmic reticulum calcium ATPase 1	ATP2A1	110.182	1.5	1	1
P20020	Plasma membrane calcium-transporting ATPase 1	ATP2B1	134.6	1.64	1	1
P25705	ATP synthase subunit alpha, mitochondrial	ATP5F1A	59.7136	2.89	1	1
Q8WWM7	Ataxin-2-like protein	ATXN2L	113.304	2.33	2	2
Q9H8M2	Bromodomain-containing protein 9	BRD9	66.999	26.89	34	34
Q96K17	Transcription factor BTF3 homolog 4	BTF3L4	17.27	31.44	3	3
P27708	CAD protein	CAD	242.829	1.71	3	3
P0DP25	Calmodulin-3	CALM3	16.8268	8.72	1	1
O43852	Calumenin	CALU	37.0835	4.13	1	1
P27824	Calnexin	CANX	67.5259	2.7	1	1
P47755	F-actin-capping protein subunit alpha-2	CAPZA2	32.9286	5.24	1	1
Q8N163	Cell cycle and apoptosis regulator protein 2	CCAR2	102.838	1.52	1	1
Q99459	Cell division cycle 5-like protein	CDC5L	92.1937	2.24	1	1
Q07065	Cytoskeleton-associated protein 4	CKAP4	65.9827	1.99	1	1
Q14008	Cytoskeleton-associated protein 5	CKAP5	225.352	1.67	3	3
Q9H9A5	CCR4-NOT transcription complex subunit 10	CNOT10	82.309	1.57	1	1
P39060	Collagen alpha-1(XVIII) chain	COL18A1	178.077	3.48	3	3
P31327	Carbamoyl-phosphate synthase [ammonia], mitochondrial	CPS1	164.835	3.47	4	4
Q16630	Cleavage and polyadenylation specificity factor subunit 6	CPSF6	59.1734	7.44	3	3
Q8N684	Cleavage and polyadenylation specificity factor subunit 7	CPSF7	52.0183	1.7	1	1
O75534	Cold shock domain-containing protein E1	CSDE1	88.8289	1.63	1	1
O60716	Catenin delta-1	CTNND1	108.103	10.02	8	8
Q14247	Src substrate cortactin	CTTN	61.5485	19.64	9	9
P51398	28S ribosomal protein S29, mitochondrial	DAP3	45.5376	3.77	1	1
Q92499	ATP-dependent RNA helicase DDX1	DDX1	82.3798	10.54	6	6
Q92841	Probable ATP-dependent RNA helicase DDX17	DDX17	80.222	15.09	6	8
Q9NR30	Nucleolar RNA helicase 2	DDX21	87.2904	10.09	7	7
O00148	ATP-dependent RNA helicase DDX39A	DDX39A	49.098	2.34	1	1
O00571	ATP-dependent RNA helicase DDX3X	DDX3X	73.198	21.15	3	11
O15523	ATP-dependent RNA helicase DDX3Y	DDX3Y	73.1081	23.33	3	11
Q86XP3	ATP-dependent RNA helicase DDX42	DDX42	102.912	1.39	1	1
P17844	Probable ATP-dependent RNA helicase DDX5	DDX5	69.1047	15.96	5	7
Q9BQ39	ATP-dependent RNA helicase DDX50	DDX50	82.5141	3.8	2	2
O43143	Pre-mRNA-splicing factor ATP-dependent RNA helicase DHX15	DHX15	90.8752	6.29	4	4
Q7Z478	ATP-dependent RNA helicase DHX29	DHX29	155.139	0.88	1	1
Q7L2E3	ATP-dependent RNA helicase DHX30	DHX30	133.855	4.1	4	4
Q9H2U1	ATP-dependent DNA/RNA helicase DHX36	DHX36	114.688	7.84	5	5
Q8IY37	Probable ATP-dependent RNA helicase DHX37	DHX37	129.464	2.42	2	2
Q92620	Pre-mRNA-splicing factor ATP-dependent RNA helicase PRP16	DHX38	140.415	0.98	1	1
Q6P158	Putative ATP-dependent RNA helicase DHX57	DHX57	155.507	1.37	2	2
Q08211	ATP-dependent RNA helicase A	DHX9	140.869	19.61	19	19
P10515	Dihydrolipoyllysine-residue acetyltransferase component of pyruvate dehydrogenase complex, mitochondrial	DLAT	68.9531	6.18	3	3
O75165	DnaJ homolog subfamily C member 13	DNAJC13	254.252	3.92	6	6
Q8TEK3	Histone-lysine N-methyltransferase, H3 lysine-79 specific	DOT1L	184.85	23.61	6	7
P15924	Desmoplakin	DSP	331.569	7.38	17	17
P68104	Elongation factor 1-alpha 1	EEF1A1	50.1091	10.17	3	3
P24534	Elongation factor 1-beta	EEF1B2	24.7483	6.67	1	1
P29692	Elongation factor 1-delta	EEF1D	31.1028	17.44	3	3
P26641	Elongation factor 1-gamma	EEF1G	50.0871	8.24	3	3
Q15029	116 kDa U5 small nuclear ribonucleoprotein component	EFTUD2	109.366	1.34	1	1
Q9H9B1	Histone-lysine N-methyltransferase EHMT1	EHMT1	32.8312	14.77	2	4
Q14152	Eukaryotic translation initiation factor 3 subunit A	EIF3A	166.468	1.01	1	1
P55884	Eukaryotic translation initiation factor 3 subunit B	EIF3B	92.4238	3.32	2	2
Q99613	Eukaryotic translation initiation factor 3 subunit C	EIF3C	105.278	2.96	2	2
O15371	Eukaryotic translation initiation factor 3 subunit D	EIF3D	63.9324	2.55	1	1
P60842	Eukaryotic initiation factor 4A-I	EIF4A1	46.1246	8.62	3	3
P38919	Eukaryotic initiation factor 4A-III	EIF4A3	46.8412	3.16	1	1
P23588	Eukaryotic translation initiation factor 4B	EIF4B	69.1103	19.31	9	9
Q04637	Eukaryotic translation initiation factor 4 gamma 1	EIF4G1	175.382	5.63	7	7
O60841	Eukaryotic translation initiation factor 5B	EIF5B	138.742	5	4	4
Q9BQ52	Zinc phosphodiesterase ELAC protein 2	ELAC2	92.1602	0.85	1	1
Q15717	ELAV-like protein 1	ELAVL1	36.0692	9.51	3	3
P06733	Alpha-enolase	ENO1	47.1393	2.76	1	1
P18074	TFIIH basal transcription factor complex helicase XPD subunit	ERCC2	86.908	24	3	3
P84090	Enhancer of rudimentary homolog	ERH	12.251	5.77	1	1
Q01844	RNA-binding protein EWS	EWSR1	68.4357	8.99	4	4
O00471	Exocyst complex component 5	EXOC5	81.852	13.83	0	9
Q15024	Exosome complex component RRP42	EXOSC7	22.5266	11.5	2	2
Q9NZB2	Constitutive coactivator of PPAR-gamma-like protein 1	FAM120A	121.811	5.99	4	4
Q8NCA5	Protein FAM98A	FAM98A	55.2382	2.32	1	1
Q9Y285	Phenylalanine--tRNA ligase alpha subunit	FARSA	57.5275	5.71	3	3
P49327	Fatty acid synthase	FASN	273.254	0.36	1	1
Q5T1M5	FK506-binding protein 15	FKBP15	133.63	5.88	1	1
Q13045	Protein flightless-1 homolog	FLII	144.66	5.83	6	6
O75369	Filamin-B	FLNB	277.99	5.65	9	11
Q06787	Synaptic functional regulator FMR1	FMR1	71.1309	4.27	2	2
Q8IY81	pre-rRNA 2'-O-ribose RNA methyltransferase FTSJ3	FTSJ3	96.4992	0.94	1	1
Q96I24	Far upstream element-binding protein 3	FUBP3	61.6022	2.45	1	1
P35637	RNA-binding protein FUS	FUS	53.3938	11.6	4	6
P51114	Fragile X mental retardation syndrome-related protein 1	FXR1	69.6779	2.09	1	1
P51116	Fragile X mental retardation syndrome-related protein 2	FXR2	74.178	1.93	1	1
Q13283	Ras GTPase-activating protein-binding protein 1	G3BP1	52.1321	3.65	1	1
Q9UN86	Ras GTPase-activating protein-binding protein 2	G3BP2	54.0878	6.22	2	2
P11413	Glucose-6-phosphate 1-dehydrogenase	G6PD	59.219	3.11	1	1
P04406	Glyceraldehyde-3-phosphate dehydrogenase	GAPDH	36.0304	4.18	1	1
Q9BVP2	Guanine nucleotide-binding protein-like 3	GNL3	61.992	29.62	13	14
P52657	Transcription initiation factor IIA subunit 2	GTF2A2	12.457	13.27	2	2
P78347	General transcription factor II-I	GTF2I	112.346	1.6	1	1
Q9BZE4	Nucleolar GTP-binding protein 1	GTPBP4	73.9178	1.58	1	1
Q92522	Histone H1.10	H1-10	22.4735	10.33	2	2
P16403	Histone H1.2	H1-2	21.3517	17.37	3	3
O60814	Histone H2B type 1-K	H2BC12	13.8816	15.87	2	2
P62805	Histone H4	H4C1	11.3604	17.48	2	2
P40939	Trifunctional enzyme subunit alpha, mitochondrial	HADHA	82.9469	1.83	1	1
O15379	Histone deacetylase 3	HDAC3	48.847	19.37	2	7
Q00341	Vigilin	HDLBP	141.368	3.39	3	3
Q9ULT8	E3 ubiquitin-protein ligase HECTD1	HECTD1	43.4212	24.75	6	6
P19367	Hexokinase-1	HK1	102.42	0.76	1	1
Q14527	Helicase-like transcription factor	HLTF	113.93	18.76	9	9
P09429	High mobility group protein B1	HMGB1	24.893	15.97	4	7
Q13151	Heterogeneous nuclear ribonucleoprotein A0	HNRNPA0	30.8218	7.54	1	2
P22626	Heterogeneous nuclear ribonucleoproteins A2/B1	HNRNPA2B1	37.4067	32.29	7	9
P51991	Heterogeneous nuclear ribonucleoprotein A3	HNRNPA3	39.5706	13.23	4	5
Q99729	Heterogeneous nuclear ribonucleoprotein A/B	HNRNPAB	36.2024	3.92	1	1
P07910	Heterogeneous nuclear ribonucleoproteins C1/C2	HNRNPC	33.6495	5.23	1	1
Q14103	Heterogeneous nuclear ribonucleoprotein D0	HNRNPD	38.4103	12.68	3	3
O14979	Heterogeneous nuclear ribonucleoprotein D-like	HNRNPDL	46.4091	11.19	3	3
P52597	Heterogeneous nuclear ribonucleoprotein F	HNRNPF	45.6429	20.24	4	5
P31943	Heterogeneous nuclear ribonucleoprotein H	HNRNPH1	49.1984	16.7	4	5
P61978	Heterogeneous nuclear ribonucleoprotein K	HNRNPK	50.9444	29.59	10	10
P14866	Heterogeneous nuclear ribonucleoprotein L	HNRNPL	64.0924	20.88	8	8
Q00839	Heterogeneous nuclear ribonucleoprotein U	HNRNPU	90.528	17.33	9	9
Q9BUJ2	Heterogeneous nuclear ribonucleoprotein U-like protein 1	HNRNPUL1	95.6793	19.16	12	12
Q1KMD3	Heterogeneous nuclear ribonucleoprotein U-like protein 2	HNRNPUL2	85.0522	5.22	2	2
Q86YZ3	Hornerin	HRNR	282.228	9.82	6	6
P08238	Heat shock protein HSP 90-beta	HSP90AB1	83.2121	11.74	6	6
P0DMV9	Heat shock 70 kDa protein 1B	HSPA1B	70.009	20.9	7	9
P11142	Heat shock cognate 71 kDa protein	HSPA8	70.8542	32.2	9	15
P38646	Stress-70 protein, mitochondrial	HSPA9	73.6348	17.08	8	8
P10809	60 kDa heat shock protein, mitochondrial	HSPD1	61.0164	13.09	5	5
Q9NZI8	Insulin-like growth factor 2 mRNA-binding protein 1	IGF2BP1	63.4412	15.77	5	6
Q9Y6M1	Insulin-like growth factor 2 mRNA-binding protein 2	IGF2BP2	66.0806	6.51	1	3
O00425	Insulin-like growth factor 2 mRNA-binding protein 3	IGF2BP3	63.6656	13.64	3	5
A0A075B6P5	Immunoglobulin kappa variable 2-28	IGKV2-28	12.9485	10.83	1	1
Q13123	Protein Red	IK	65.5618	2.51	1	1
Q12905	Interleukin enhancer-binding factor 2	ILF2	43.0352	20.77	6	6
Q12906	Interleukin enhancer-binding factor 3	ILF3	95.2791	13.53	9	9
Q16891	MICOS complex subunit MIC60	IMMT	83.6264	1.85	1	1
P46940	Ras GTPase-activating-like protein IQGAP1	IQGAP1	189.134	9.6	12	12
Q92830	Histone acetyltransferase KAT2A	KAT2A	93.924	34.68	11	11
O95251	Histone acetyltransferase KAT7	KAT7	70.642	5.93	2	2
Q7Z5Y7	BTB/POZ domain-containing protein KCTD20	KCTD20	47.48	23.92	5	7
Q8NB78	Lysine-specific histone demethylase 1B	KDM1B	92.097	14.29	5	7
O75164	Lysine-specific demethylase 4A	KDM4A	120.66	2.8	1	1
P41229	Lysine-specific demethylase 5C	KDM5C	175.72	0.51	1	1
Q07666	KH domain-containing, RNA-binding, signal transduction-associated protein 1	KHDRBS1	48.1972	10.84	4	4
Q92945	Far upstream element-binding protein 2	KHSRP	73.07	18.14	9	9
P52732	Kinesin-like protein KIF11	KIF11	119.085	8.43	7	7
P33176	Kinesin-1 heavy chain	KIF5B	109.617	3.12	2	2
Q8NEZ4	Histone-lysine N-methyltransferase 2C	KMT2C	541.36	17.88	2	2
P52292	Importin subunit alpha-1	KPNA2	57.8259	2.84	1	1
P02533	Keratin, type I cytoskeletal 14	KRT14	51.5294	15.89	2	6
P35908	Keratin, type II cytoskeletal 2 epidermal	KRT2	65.3932	39.28	15	19
P13647	Keratin, type II cytoskeletal 5	KRT5	62.34	17.29	6	11
P48668	Keratin, type II cytoskeletal 6C	KRT6C	59.9883	13.83	1	9
Q6KB66	Keratin, type II cytoskeletal 80	KRT80	50.4938	5.53	1	2
Q86UP2	Kinectin	KTN1	156.179	1.03	1	1
Q9GZZ8	Extracellular glycoprotein lacritin	LACRT	14.2373	5.8	1	1
Q6PKG0	La-related protein 1	LARP1	123.434	7.12	5	5
Q14847	LIM and SH3 domain protein 1	LASP1	29.6982	4.98	1	1
Q9UPQ0	LIM and calponin homology domains-containing protein 1	LIMCH1	121.792	2.12	2	2
P02545	Prelamin-A/C	LMNA	74.0947	12.8	7	7
P42704	Leucine-rich PPR motif-containing protein, mitochondrial	LRPPRC	157.805	1.22	1	1
Q96AG4	Leucine-rich repeat-containing protein 59	LRRC59	34.9089	4.23	1	1
P46821	Microtubule-associated protein 1B	MAP1B	270.468	2.31	4	4
P27816	Microtubule-associated protein 4	MAP4	120.93	5.99	5	5
P43243	Matrin-3	MATR3	94.5648	3.07	2	2
P25205	DNA replication licensing factor MCM3	MCM3	90.924	7.67	5	5
P33992	DNA replication licensing factor MCM5	MCM5	82.2332	6.13	4	4
P33993	DNA replication licensing factor MCM7	MCM7	81.2566	10.29	5	5
Q8IVT2	Mitotic interactor and substrate of PLK1	MISP	75.311	4.57	2	2
Q9HCE1	Helicase MOV-10	MOV10	113.599	1.3	1	1
Q6WCQ1	Myosin phosphatase Rho-interacting protein	MPRIP	116.461	18.15	13	13
P82650	28S ribosomal protein S22, mitochondrial	MRPS22	41.2544	2.22	1	1
P42285	Exosome RNA helicase MTR4	MTREX	117.729	2.4	2	2
Q9BQG0	Myb-binding protein 1A	MYBBP1A	148.762	8.66	11	11
P35580	Myosin-10	MYH10	228.858	8.81	8	13
P19105	Myosin regulatory light chain 12A	MYL12A	19.7815	33.33	5	5
P60660	Myosin light polypeptide 6	MYL6	16.9191	14.57	2	2
O43795	Unconventional myosin-Ib	MYO1B	131.902	10.74	10	10
O00159	Unconventional myosin-Ic	MYO1C	121.606	4.89	4	4
Q9UM54	Unconventional myosin-VI	MYO6	149.596	1.16	1	1
Q9H0A0	N-acetyltransferase 10	NAT10	115.73	21.09	8	8
Q09161	Nuclear cap-binding protein subunit 1	NCBP1	91.838	12.3	6	6
P19338	Nucleolin	NCL	76.5684	20	14	14
O95299	NADH dehydrogenase [ubiquinone] 1 alpha subcomplex subunit 10, mitochondrial	NDUFA10	40.7249	6.2	1	1
O75323	Protein NipSnap homolog 2	NIPSNAP2	33.7212	2.45	1	1
Q9Y3T9	Nucleolar complex protein 2 homolog	NOC2L	84.918	11.96	1	1
Q15233	Non-POU domain-containing octamer-binding protein	NONO	54.1973	6.58	3	3
P46087	Probable 28S rRNA (cytosine(4447)-C(5))-methyltransferase	NOP2	89.2471	7.88	5	5
Q08J23	RNA cytosine C(5)-methyltransferase NSUN2	NSUN2	86.4158	3.91	2	2
O43809	Cleavage and polyadenylation specificity factor subunit 5	NUDT21	26.2107	7.49	1	1
Q7Z417	Nuclear fragile X mental retardation-interacting protein 2	NUFIP2	76.0747	10.07	5	5
P11940	Polyadenylate-binding protein 1	PABPC1	70.6259	29.4	12	15
Q13310	Polyadenylate-binding protein 4	PABPC4	70.7381	9.94	1	4
P09874	Poly [ADP-ribose] polymerase 1	PARP1	113.012	4.04	3	3
Q15365	Poly(rC)-binding protein 1	PCBP1	37.4739	6.74	2	2
Q15366	Poly(rC)-binding protein 2	PCBP2	38.5556	3.56	1	1
Q01813	ATP-dependent 6-phosphofructokinase, platelet type	PFKP	85.5415	11.73	6	6
Q99959	Plakophilin-2	PKP2	97.3548	9.31	7	7
Q99569	Plakophilin-4	PKP4	131.787	0.84	1	1
Q15149	Plectin	PLEC	531.466	42.12	166	166
P24928	DNA-directed RNA polymerase II subunit RPB1	POLR2A	217.039	3.25	3	3
P30876	DNA-directed RNA polymerase II subunit RPB2	POLR2B	133.811	6.98	6	6
P52434	DNA-directed RNA polymerases I, II, and III subunit RPABC3	POLR2H	17.1324	8.67	1	1
O00411	DNA-directed RNA polymerase, mitochondrial	POLRMT	138.532	1.46	2	2
P62140	Serine/threonine-protein phosphatase PP1-beta catalytic subunit	PPP1CB	37.1626	5.81	2	2
O14974	Protein phosphatase 1 regulatory subunit 12A	PPP1R12A	115.211	4.66	4	4
P48454	Serine/threonine-protein phosphatase 2B catalytic subunit gamma isoform	PPP3CC	58.0923	1.95	1	1
P78527	DNA-dependent protein kinase catalytic subunit	PRKDC	468.788	5.94	20	20
P48634	Protein PRRC2A	PRRC2A	228.724	0.6	1	1
Q9Y520	Protein PRRC2C	PRRC2C	316.718	0.93	2	2
P26599	Polypyrimidine tract-binding protein 1	PTBP1	57.1856	10.55	3	3
Q96EY7	Pentatricopeptide repeat domain-containing protein 3, mitochondrial	PTCD3	78.4997	2.76	1	2
P62826	GTP-binding nuclear protein Ran	RAN	24.4076	9.72	2	2
Q09028	Histone-binding protein RBBP4	RBBP4	47.655	1.84	4	4
Q96PK6	RNA-binding protein 14	RBM14	69.4489	16.59	10	10
P49756	RNA-binding protein 25	RBM25	100.124	1.3	1	1
Q14498	RNA-binding protein 39	RBM39	59.3427	2.83	1	1
Q9BWF3	RNA-binding protein 4	RBM4	40.2887	12.64	3	3
Q15293	Reticulocalbin-1	RCN1	38.8662	3.93	1	1
P35251	Replication factor C subunit 1	RFC1	128.175	1.05	1	1
Q63HN8	E3 ubiquitin-protein ligase RNF213	RNF213	591.03	0.23	1	1
P27694	Replication protein A 70 kDa DNA-binding subunit	RPA1	68.0953	14.94	6	6
P27635	60S ribosomal protein L10	RPL10	24.5879	6.07	1	1
P61353	60S ribosomal protein L27	RPL27	15.7877	12.5	2	2
Q9Y3U8	60S ribosomal protein L36	RPL36	12.2459	10.48	1	1
Q9Y468	lethal(3) malignant brain tumor-like protein 1	L3MBTL1	92.297	21.08	7	7
P18124	60S ribosomal protein L7	RPL7	29.2072	7.66	2	2
P62424	60S ribosomal protein L7a	RPL7A	29.977	5.26	1	1
P04843	Dolichyl-diphosphooligosaccharide--protein glycosyltransferase subunit 1	RPN1	68.5268	11.2	5	5
Q9NPJ6	Mediator of RNA polymerase II transcription subunit 4	MED4	29.745	13.94	2	2
O75586	Mediator of RNA polymerase II transcription subunit 6	MED6	28.424	15.89	2	2
P62244	40S ribosomal protein S15a	RPS15A	14.83	10.77	1	1
P61247	40S ribosomal protein S3a	RPS3A	29.9257	7.95	2	2
P62701	40S ribosomal protein S4, X isoform	RPS4X	29.5791	14.45	3	3
P46782	40S ribosomal protein S5	RPS5	22.8621	8.33	1	1
Q9P2E9	Ribosome-binding protein 1	RRBP1	152.365	12.27	13	13
Q9Y3I0	RNA-splicing ligase RtcB homolog	RTCB	55.1749	8.51	3	3
Q9Y224	RNA transcription, translation and transport factor protein	RTRAF	28.0507	6.56	1	1
P31949	Protein S100-A11	S100A11	11.74	40.61	63	68
P06703	Protein S100-A6	S100A6	10.18	22.3	2	2
Q15424	Scaffold attachment factor B1	SAFB	102.58	3.17	2	2
Q15436	Protein transport protein Sec23A	SEC23A	86.1053	2.22	1	1
Q8NC51	Plasminogen activator inhibitor 1 RNA-binding protein	SERBP1	44.9385	9.8	3	3
Q8WTS6	Histone-lysine N-methyltransferase SETD7	SETD7	40.72	16.9	4	4
Q15637	Splicing factor 1	SF1	68.2859	2.5	1	1
Q15393	Splicing factor 3B subunit 3	SF3B3	135.492	1.48	1	2
P23246	Splicing factor, proline- and glutamine-rich	SFPQ	76.1016	16.69	9	9
P45973	Chromobox proeitn homolog 5	CBX5	22.225	11.74	1	3
P08195	4F2 cell-surface antigen heavy chain	SLC3A2	67.9517	2.06	1	1
Q01650	Large neutral amino acids transporter small subunit 1	SLC7A5	54.9743	3.55	1	1
O60264	SWI/SNF-related matrix-associated actin-dependent regulator of chromatin subfamily A member 5	SMARCA5	121.9	19.49	32	34
Q92922	SWI/SNF complex subunit SMARCC1	SMARCC1	122.79	0.81	1	1
Q8TAQ2	SWI/SNF complex subunit SMARCC2	SMARCC2	132.88	15.14	5	7
Q9H7B4	Histone-lysine N-methyltransferase SMYD3	SMYD3	49.097	23.87	9	9
O75643	U5 small nuclear ribonucleoprotein 200 kDa helicase	SNRNP200	244.353	4.73	8	8
P14678	Small nuclear ribonucleoprotein-associated proteins B and B'	SNRPB	24.5937	3.33	1	1
P62306	Small nuclear ribonucleoprotein F	SNRPF	9.71878	13.95	1	1
Q13813	Spectrin alpha chain, non-erythrocytic 1	SPTAN1	284.364	0.4	1	1
P49458	Signal recognition particle 9 kDa protein	SRP9	10.1051	12.79	1	1
Q07955	Serine/arginine-rich splicing factor 1	SRSF1	27.7278	12.1	3	3
O75494	Serine/arginine-rich splicing factor 10	SRSF10	31.2818	8.4	2	2
P84103	Serine/arginine-rich splicing factor 3	SRSF3	19.3179	7.32	1	1
Q8TCJ2	Dolichyl-diphosphooligosaccharide--protein glycosyltransferase subunit STT3B	STT3B	93.6137	1.69	1	1
P63272	Transcription elongation factor SPT4	SUPT4H1	13.193	18.11	4	4
Q86TJ2	Transcriptional adapter 2-beta	TADA2B	48.4396	1.67	1	1
Q92804	TATA-binding protein-associated factor 2N	TAF15	61.7931	17.91	6	8
Q6P1X5	Transcription initiation factor TFIID subunit 2	TAF2	13.7337	8	1	1
P62380	TATA box-binding protein-like protein 1	TBPL1	20.886	3.52	1	1
Q13428	Treacle protein	TCOF1	152.015	2.42	3	3
P17987	T-complex protein 1 subunit alpha	TCP1	60.3056	1.98	1	1
P28347	Transcriptional enhancer factor TEF-1	TEAD1	47.945	13.04	1	1
P49755	Transmembrane emp24 domain-containing protein 10	TMED10	24.96	5.02	1	1
Q92547	DNA topoisomerase 2-binding protein 1	TOPBP1	170.68	14.47	2	2
P07951	Tropomyosin beta chain	TPM2	32.8306	4.58	1	1
P62995	Transformer-2 protein homolog beta	TRA2B	33.6456	4.86	1	1
Q14258	E3 ubiquitin/ISG15 ligase TRIM25	TRIM25	70.9277	1.59	1	1
A6NHL2	Tubulin alpha chain-like 3	TUBAL3	49.8767	5.83	1	2
P68371	Tubulin beta-4B chain	TUBB4B	49.799	20	2	7
P49411	Elongation factor Tu, mitochondrial	TUFM	49.5102	9.96	4	4
P10599	Thioredoxin	TXN	11.7297	20.95	2	2
P0DN76	Splicing factor U2AF 35 kDa subunit-like protein	U2AF1L5	27.8545	5.42	1	1
Q9BZF9	Uveal autoantigen with coiled-coil domains and ankyrin repeats	UACA	162.404	2.54	3	3
Q14157	Ubiquitin-associated protein 2-like	UBAP2L	114.465	5.06	3	3
O60701	UDP-glucose 6-dehydrogenase	UGDH	54.9893	7.69	3	3
Q92900	Regulator of nonsense transcripts 1	UPF1	124.267	5.49	6	6
Q14694	Ubiquitin carboxyl-terminal hydrolase 10	USP10	87.0798	4.51	3	3
Q8NB14	Ubiquitin carboxyl-terminal hydrolase 38	USP38	116.54	11.81	3	3
Q6RFH5	WD repeat-containing protein 74	WDR74	42.441	14.38	2	2
P12956	X-ray repair cross-complementing protein 6	XRCC6	69.7991	26.6	12	12
Q9H0D6	5'-3' exoribonuclease 2	XRN2	108.513	4.84	3	3
P67809	Y-box-binding protein 1	YBX1	35.9027	10.49	2	2
Q7Z739	YTH domain-containing family protein 3	YTHDF3	63.8218	2.74	1	1
P61981	14-3-3 protein gamma	YWHAG	28.2849	5.67	1	1
P27348	14-3-3 protein theta	YWHAQ	27.7468	5.71	1	1
P63104	14-3-3 protein zeta/delta	YWHAZ	27.7277	5.71	1	1
Q7Z2W4	Zinc finger CCCH-type antiviral protein 1	ZC3HAV1	101.367	5.1	3	3
Q9NUD5	Zinc finger CCHC domain-containing protein 3	ZCCHC3	43.618	13.17	5	5
Q6NZY4	Zinc finger CCHC domain-containing protein 8	ZCCHC8	78.5285	1.84	1	1
Q96KR1	Zinc finger RNA-binding protein	ZFR	116.939	1.49	1	1
